# Supplementary material for: Sleep Duration in Mouse Models of Neurodevelopmental Disorders
Source: Brain Sci. 2020 Dec 30;11(1):31. doi: 10.3390/brainsci11010031 (PMC7824512; doi:10.3390/brainsci11010031)
Supplement: Supplementary file 1 [file brainsci-11-00031-s001.zip]

Archive with 1 entries (1 files):
- brainsci-1033617-supplementary.xlsx
