# Supplementary material for: Sleep Duration in Mouse Models of Neurodevelopmental Disorders
Source: Brain Sci. 2020 Dec 30;11(1):31. doi: 10.3390/brainsci11010031 (PMC7824512; doi:10.3390/brainsci11010031)
Supplement: Supplementary file 1 [file brainsci-11-00031-s001.zip › brainsci-1033617-supplementary.xlsx]

## Sheet: TSC
Mouse	genotype	sex	Day1_light	Day2_light	Day3_light	Day1_Dark	Day2_dark	Day3_dark	Average_Day2-3_Light	Average_Day2-3_Dark
952484	Control	Male	51	61.6	64	28.8	26.6	26.4	62.8	26.5
546672	Control	Male	56.2	71.6	70.6	14	23.4	17.2	71.1	20.3
761916	Control	Male	34	45.8	46.4	23.8	23.4	22.4	46.1	22.9
811596	Control	Male	56.6	66	58.6	24.6	32	28.8	62.3	30.4
811613	Control	Male	52.2	60.8	57.6	31	36.2	32.2	59.2	34.2
761934	Control	Male	49.8	57.4	54.6	26.4	25.8	26.8	56	26.3
367406	Control	Male	55.4	65.4	66	19.8	19.6	17.8	65.7	18.7
643445	Control	Male	49.8	52.2	55.4	39.4	33.2	28.6	53.8	30.9
952475	Control	Male	60.6	67.4	68.8	18.8	22.8	19	68.1	20.9
321807	Control	Male	52.8	64	67	27.2	26	26.8	65.5	26.4
355011	Control	Male	48.8	61.6	62	30.4	28.6	31.2	61.8	29.9
411907	Control	Male	48.4	51.2	59.4	29.6	27.8	28.4	55.3	28.1
762056	Control	Male	33.8	40.4	38.4	13.8	14.6	14	39.4	14.3
546723	Control	Male	61.2	66.6	71.8	15.2	25.8	26.2	69.2	26
762072	Control	Male	47.2	59.6	59.2	23.8	28.2	27.4	59.4	27.8
546641	Control	Male	47.6	54.6	58.8	28.6	25	24.2	56.7	24.6
546669	Control	Male	42.2	54.2	59.8	24.6	30	31.8	57	30.9
232608	Control	Male	47	64	61.6	24.2	27.8	23.2	62.8	25.5
526160	Control	Male	54.8	61.8	65.4	27.2	30.6	26.8	63.6	28.7
811652	Control	Male	51.6	59	56.6	33.6	29.8	21.2	57.8	25.5
761945	Control	Male	54	62.2	64.4	21	20.8	20.6	63.3	20.7
896803	Control	Male	47.8	63	59.8	18.6	29.8	30.4	61.4	30.1
411909	Control	Female	55.2	49.8	54.4	18	2.2	19.8	52.1	11
952540	Control	Female	52.6	60.6	59.6	18.2	19	21.8	60.1	20.4
811671	Control	Female	50.4	59.2	59.8	25.8	20.8	18.6	59.5	19.7
762070	Control	Female	48	51.6	46.8	23.8	16.8	21.6	49.2	19.2
811632	Control	Female	43.2	52.4	53.2	25	22.6	15.6	52.8	19.1
546648	Control	Female	56.2	56.4	62.2	16.2	17.2	11.4	59.3	14.3
762100	Control	Female	52.8	51.2	60.2	17.6	28	27.6	55.7	27.8
811685	Control	Female	42.6	49	49.8	6	9.4	19.4	49.4	14.4
962084	Control	Female	35.8	53.8	57.8	35.4	22.2	27.8	55.8	25
761920	Control	Female	50.4	59.6	58.6	34.8	20.8	20.2	59.1	20.5
761990	Control	Female	47.8	55.8	58.4	5.4	22.4	17.4	57.1	19.9
761997	Control	Female	44	59.2	55.6	17.4	19.8	21	57.4	20.4
761907	Control	Female	49.4	48.2	54.6	16.8	18.2	15.4	51.4	16.8
762055	Control	Female	39.8	57.6	52.8	20.4	21.8	15.4	55.2	18.6
546631	Control	Female	33.6	49.2	53.4	15.8	18	9.8	51.3	13.9
237057	Control	Female	53.4	61.4	65	28.6	19.2	27.8	63.2	23.5
952122	Control	Female	48.2	48.4	47.2	15.8	15.6	14.2	47.8	14.9
546702	Control	Female	37.6	49.2	48.2	23.8	18.8	15.4	48.7	17.1
521757	Control	Female	43.6	48.8	46.2	19.2	17.6	14.8	47.5	16.2
762039	Control	Female	41.8	49.8	49.8	23.6	28.6	20.2	49.8	24.4
411870	Control	Female	50.6	60	57.8	17.4	23.6	25.4	58.9	24.5
896869	Control	Female	50	62	54.2	20.6	28.6	27.8	58.1	28.2
761926	Control	Female	42.4	53.2	44.4	19.6	20.8	22.6	48.8	21.7
237086	Heterozygote	Male	59.6	49	50	30.8	37.8	37.6	49.5	37.7
811683	Heterozygote	Male	66.6	67	72.6	15.4	33	37.6	69.8	35.3
828787	Heterozygote	Male	42.8	55.4	57.4	40.4	29.4	31.6	56.4	30.5
692393	Heterozygote	Male	39.8	65.6	65.8	42	35.6	38.8	65.7	37.2
328391	Heterozygote	Male	60	63.6	59.2	30.2	24.6	23.2	61.4	23.9
411904	Heterozygote	Male	28.6	51.6	59.6	34	37.2	37.4	55.6	37.3
237053	Heterozygote	Male	36	68.6	57.4	30.4	22.4	26	63	24.2
365367	Heterozygote	Male	32.8	66.2	62.4	18.2	18.2	23.8	64.3	21
45522	Heterozygote	Male	49.4	60.8	63.2	33.2	32.4	29	62	30.7
546646	Heterozygote	Male	50.2	67.2	62.2	16.6	20	17.8	64.7	18.9
54666	Heterozygote	Male	43.8	62.4	62.2	20.6	20	21.6	62.3	20.8
546685	Heterozygote	Male	42.2	58.4	63.8	25.2	35	33.2	61.1	34.1
546691	Heterozygote	Male	51.6	51.6	60.8	25	26.6	26	56.2	26.3
811660	Heterozygote	Male	54	59.6	64.2	32	35	28.4	61.9	31.7
811684	Heterozygote	Male	76.2	62.2	78.2	18.8	50.8	36.4	70.2	43.6
811659	Heterozygote	Male	61.8	63.4	68.2	29.8	32.8	32.2	65.8	32.5
762017	Heterozygote	Male	50.8	51.2	59.8	29.2	32	32.6	55.5	32.3
952134	Heterozygote	Male	32.4	31.2	35.4	16.4	14.2	17.4	33.3	15.8
811684	Heterozygote	Male	47.6	63.8	60.6	26.2	31	26	62.2	28.5
762045	Heterozygote	Male	54.8	71	63	27.2	27.4	28.4	67	27.9
153	Heterozygote	Male	44.2	53.8	55	25.2	23	22.8	54.4	22.9
652109	Heterozygote	Male	28.6	33.8	38.8	14	15.2	14.4	36.3	14.8
761948	Heterozygote	Female	49.8	54	54	13.6	10.8	8.2	54	9.5
762049	Heterozygote	Female	37.2	53.6	44.6	26.2	21	20	49.1	20.5
546716	Heterozygote	Female	41.4	53.8	53.4	19.6	20.8	14.4	53.6	17.6
811638	Heterozygote	Female	39.6	44	44.2	18.4	23.4	21.4	44.1	22.4
660780	Heterozygote	Female	43	44.8	54.8	31.2	24.6	15.8	49.8	20.2
762029	Heterozygote	Female	46.6	58.2	58.6	12	16.2	13.4	58.4	14.8
761924	Heterozygote	Female	27.8	52	48.4	21.8	15.4	7.4	50.2	11.4
411858	Heterozygote	Female	41.8	49	49	10.8	10	17.6	49	13.8
811653	Heterozygote	Female	42.8	42.8	42.8	8	25.4	17	42.8	21.2
411829	Heterozygote	Female	45.4	51.2	52.8	20.6	16	16.2	52	16.1
762027	Heterozygote	Female	40	50	43.6	19.8	20.6	13.2	46.8	16.9
700255	Heterozygote	Female	54	53.2	53.8	29	24	17	53.5	20.5
719521	Heterozygote	Female	57.8	66.4	59.4	18.4	13.6	11.2	62.9	12.4
546658	Heterozygote	Female	46	50	50.4	17.6	19	13	50.2	16
546695	Heterozygote	Female	54	57.4	51.8	28.8	24	18.4	54.6	21.2
762103	Heterozygote	Female	37.2	55.8	54.2	22.8	16.2	19.6	55	17.9
546701	Heterozygote	Female	51.6	51.8	53.8	11.6	12.8	16	52.8	14.4
65737	Heterozygote	Female	46.2	64	60	22.8	18	20.2	62	19.1
259446	Heterozygote	Female	50	56.6	52.6	27.4	21.4	17.2	54.6	19.3
896842	Heterozygote	Female	48	50.8	47.8	14	18	12.8	49.3	15.4
762101	Heterozygote	Female	51.6	52.2	52.8	15.8	26.2	28.8	52.5	27.5

## Sheet: Oxytocin Receptor
Mouse	genotype	sex	Day1_light	Day2_light	Day3_light	Day1_Dark	Day2_dark	Day3_dark	Average_Day2-3_Light	Average_Day2-3_Dark
255	Control	Male	58.4	51.6	53	42	34.6	40.8	52.3	37.7
270	Control	Male	56.6	74.4	74.6	23	25	24	74.5	24.5
271	Control	Male	59	69.4	74.6	29.2	25.4	28.8	72	27.1
272	Control	Male	55.8	52.4	56.2	29.4	27.8	25.2	54.3	26.5
273	Control	Male	50.8	54.8	56	11.4	17.4	24.2	55.4	20.8
237143	Control	Male	41.6	56.8	50.2	22.4	25.6	26.8	53.5	26.2
481	Control	Male	36	44.4	58.6	13.4	17.2	16.4	51.5	16.8
483	Control	Male	46.6	62.4	53.4	20.6	18.6	24.6	57.9	21.6
490	Control	Male	41.2	52.8	49	39.2	31.8	30.4	50.9	31.1
492	Control	Male	50	63.2	59.8	29	22.6	24.4	61.5	23.5
500	Control	Male	41.2	57	59.2	29.8	25	27.2	58.1	26.1
502	Control	Male	35.2	55.8	57.4	21	17.6	11.6	56.6	14.6
508	Control	Male	45.8	57.6	61.8	25	23	26.2	59.7	24.6
521	Control	Male	48.8	61.6	58.8	21.6	17.8	20	60.2	18.9
522	Control	Male	47.4	53.2	59.2	22.2	27	23.8	56.2	25.4
535	Control	Male	40	43.4	43.2	14	16.6	18.4	43.3	17.5
562	Control	Male	43.6	60.8	60	24.6	26.6	34.8	60.4	30.7
896769	Control	Male	58	60	60.8	33.8	25.4	21.8	60.4	23.6
762069	Control	Male	28.2	38.2	38.4	17.4	17.2	18.8	38.3	18
546686	Control	Male	50.6	56.2	57.8	36.4	31.8	28.6	57	30.2
696	Control	Male	49	58.4	66.4	10.4	27.8	33.2	62.4	30.5
697	Control	Male	52.8	64	64	27.4	45.6	32.6	64	39.1
698	Control	Male	43.4	65	56.8	29.8	25.6	32.8	60.9	29.2
279	Heterozygote	Male	47.2	53.8	39.4	30.4	30.4	32.6	46.6	31.5
283	Heterozygote	Male	58.4	56	56.6	20.4	27.8	24.8	56.3	26.3
284	Heterozygote	Male	60.6	61.6	69.6	31.8	38.6	26.8	65.6	32.7
417	Heterozygote	Male	49.6	59.2	55.2	22.2	21.4	23	57.2	22.2
451	Heterozygote	Male	46.2	60.6	56.6	23.2	28.6	27.4	58.6	28
952479	Heterozygote	Male	42.6	51.2	53.2	22.4	24.4	25.8	52.2	25.1
472	Heterozygote	Male	58	61.2	49.6	32.6	25.6	29.4	55.4	27.5
474	Heterozygote	Male	50.2	59	45.2	20	18.6	23.8	52.1	21.2
514	Heterozygote	Male	50.6	59	54.4	23.8	35	36.8	56.7	35.9
527	Heterozygote	Male	37.2	54.6	57.6	27	22.8	28.2	56.1	25.5
528	Heterozygote	Male	47.8	55.4	54.2	23.8	23.6	26	54.8	24.8
534	Heterozygote	Male	35.4	49.8	42.6	21	23.4	20.6	46.2	22
552	Heterozygote	Male	43.2	62.4	62.4	24.2	19.8	25.2	62.4	22.5
554	Heterozygote	Male	42	57	59.2	32.6	31.4	31.6	58.1	31.5
570	Heterozygote	Male	45	68.2	70	21.4	20.2	20.8	69.1	20.5
598	Heterozygote	Male	41.4	50.4	54.2	30.4	25.4	25	52.3	25.2
649	Heterozygote	Male	57.8	61.8	64	21.2	26.4	28.8	62.9	27.6
651	Heterozygote	Male	41.4	47.8	55.8	18.4	23.4	24.8	51.8	24.1
952496	Heterozygote	Male	45.2	57.2	59	39.8	31	33.6	58.1	32.3
546695	Heterozygote	Male	57.8	60.4	61.2	27.6	34.4	34.4	60.8	34.4
761997	Heterozygote	Male	52.4	58.6	55	29.2	20.6	24.8	56.8	22.7
278	Knockout	Male	62.6	64.6	61.6	35.8	29.4	26.2	63.1	27.8
282	Knockout	Male	55.4	66	52.8	32.4	24	29	59.4	26.5
416	Knockout	Male	60.4	58.2	59.4	25.8	20.6	19.6	58.8	20.1
449	Knockout	Male	37.8	50.6	52.8	31.8	31.6	35	51.7	33.3
450	Knockout	Male	38	52.2	52	29	29.4	25.8	52.1	27.6
762103	Knockout	Male	49.6	54	55.4	23.8	28.8	25.4	54.7	27.1
473	Knockout	Male	62.2	57.6	52	20.6	24	24.6	54.8	24.3
489	Knockout	Male	45.4	64.8	61.6	25.2	22.6	25.6	63.2	24.1
501	Knockout	Male	40.4	61.6	64.2	28	23.2	22.4	62.9	22.8
503	Knockout	Male	40.4	61.2	64.2	15.4	20.2	23	62.7	21.6
509	Knockout	Male	45.2	56.4	56.4	31.8	23.4	21.6	56.4	22.5
515	Knockout	Male	36.2	63	56.8	34.4	30.4	31	59.9	30.7
516	Knockout	Male	43.2	56	58.4	22.8	24.4	22.6	57.2	23.5
524	Knockout	Male	46.6	60.8	61.2	24.2	22.8	27.8	61	25.3
529	Knockout	Male	42	64.2	67.8	26.2	22.6	31	66	26.8
553	Knockout	Male	48	64.4	59.2	17.8	21.4	12.4	61.8	16.9
555	Knockout	Male	44.8	67.6	62.6	27.2	22.2	16.6	65.1	19.4
556	Knockout	Male	40.4	49.8	56.4	16.2	30.2	29	53.1	29.6
567	Knockout	Male	43.4	61.2	63.2	32.2	28.6	33.6	62.2	31.1
568	Knockout	Male	49	63.2	60	34.8	29.8	27.4	61.6	28.6
569	Knockout	Male	38.2	55	58.2	27.6	21.8	29.8	56.6	25.8
599	Knockout	Male	42	55.2	55	29.2	21.8	21.2	55.1	21.5
484	Control	Female	52.6	59.2	55.8	18.6	23	23	57.5	23
488	Control	Female	36.6	48.8	48	10	19.6	25.2	48.4	22.4
480	Control	Female	45.8	46.8	40.4	23.4	20.2	17.6	43.6	18.9
506	Control	Female	39.2	51.8	48.6	15	15.6	17.2	50.2	16.4
538	Control	Female	44.8	54.2	51.6	22.2	20.8	27.8	52.9	24.3
565	Control	Female	36.8	46.8	49.2	14.8	9	6.2	48	7.6
571	Control	Female	41.8	49	40.8	12.2	10	15.6	44.9	12.8
573	Control	Female	46	47.2	50.8	18.8	20.4	13.8	49	17.1
641	Control	Female	44.4	50.6	50	19.6	16.2	6	50.3	11.1
642	Control	Female	43	60	53.8	19.2	20.2	33	56.9	26.6
647	Control	Female	49.6	55.4	60.2	22.2	32.6	26.6	57.8	29.6
655	Control	Female	46.8	63.4	52.8	20	23.2	24.8	58.1	24
657	Control	Female	47	57.4	57.8	16.2	15.8	11.2	57.6	13.5
665	Control	Female	54	52.8	49.6	19.8	18.8	17.2	51.2	18
731	Control	Female	54.8	56	54	24.2	18.4	19.2	55	18.8
765	Control	Female	43.4	51.6	54	20	23	16.4	52.8	19.7
770	Control	Female	23.6	48.8	39.4	12.4	7.2	10.2	44.1	8.7
274	Heterozygote	Female	37.4	34.2	55.2	19.2	8.2	19	44.7	13.6
275	Heterozygote	Female	55	58.2	69.2	29.2	28.8	26	63.7	27.4
276	Heterozygote	Female	47.6	55.6	47.2	27.2	27.8	18.8	51.4	23.3
281	Heterozygote	Female	50.4	52.6	47.2	24.2	25.8	15.8	49.9	20.8
419	Heterozygote	Female	58	56.8	59.4	12.2	19.2	21	58.1	20.1
452	Heterozygote	Female	46.6	54.4	59.8	29.6	30.8	22.4	57.1	26.6
454	Heterozygote	Female	33.8	42	46.4	20.4	26.2	24.6	44.2	25.4
468	Heterozygote	Female	46.4	50.8	46.2	10.2	11.8	20	48.5	15.9
469	Heterozygote	Female	49.6	54	45.8	17.6	13.8	21	49.9	17.4
470	Heterozygote	Female	37.6	49.4	47.8	18	14.8	15.2	48.6	15
486	Heterozygote	Female	41.4	49	53.8	16.8	25.4	17.6	51.4	21.5
487	Heterozygote	Female	44.2	46.6	42.8	14.6	17.2	23.2	44.7	20.2
475	Heterozygote	Female	40.4	48.8	45	23.4	20.6	14.8	46.9	17.7
476	Heterozygote	Female	46	47.8	44.6	26	23	18.2	46.2	20.6
478	Heterozygote	Female	38.2	42	37.4	31	23	21.8	39.7	22.4
479	Heterozygote	Female	40.4	49.4	36.8	17	13.8	20	43.1	16.9
495	Heterozygote	Female	43.4	60.2	63.4	22.8	19	11.4	61.8	15.2
497	Heterozygote	Female	42.2	53.6	45	27.8	20.2	7.8	49.3	14
498	Heterozygote	Female	34.4	44.2	56	20.4	21.2	12.2	50.1	16.7
499	Heterozygote	Female	40.6	46.6	47.4	17	15.8	10.6	47	13.2
512	Heterozygote	Female	51	64.6	62.4	30.8	34.4	20	63.5	27.2
513	Heterozygote	Female	51.2	47.4	51.6	28.6	22.4	10.2	49.5	16.3
517	Heterozygote	Female	43.6	50.2	57.4	22.8	25.4	13.6	53.8	19.5
518	Heterozygote	Female	44	51.2	51.2	20.6	26.2	27.4	51.2	26.8
519	Heterozygote	Female	40.6	46.4	48.4	23	21	29.2	47.4	25.1
564	Heterozygote	Female	47.6	60.4	52.6	16.4	19	9.6	56.5	14.3
600	Heterozygote	Female	43.6	46.8	51.2	27	29	25.8	49	27.4
640	Heterozygote	Female	42.2	49.8	43.2	20.6	16	7.8	46.5	11.9
700	Heterozygote	Female	42.2	51.8	50.2	31.8	1.4	14.4	51	7.9
701	Heterozygote	Female	38	48.4	38.4	20	12.4	21.8	43.4	17.1
764	Heterozygote	Female	52.8	47.6	53.6	15.2	18.4	18.6	50.6	18.5
768	Heterozygote	Female	24.2	45.8	31.2	21.4	20.6	14.4	38.5	17.5
771	Heterozygote	Female	34.6	49.6	49.2	21	19.4	24	49.4	21.7
772	Heterozygote	Female	41.8	48.4	55.2	18.8	32.6	27.8	51.8	30.2
769	Heterozygote	Female	37.4	47.2	47.8	24.6	15.2	22.8	47.5	19
280	Knockout	Female	57.2	68.2	61.4	36.4	28.2	19.4	64.8	23.8
453	Knockout	Female	35.4	47.8	52	23.2	22.8	8.8	49.9	15.8
477	Knockout	Female	42.4	46	34.8	15.6	20.8	17.2	40.4	19
493	Knockout	Female	42.2	54	59.6	20.4	21.4	16	56.8	18.7
494	Knockout	Female	42.4	64.6	61.6	25.8	27.4	26.6	63.1	27
504	Knockout	Female	31.2	53.2	51.6	21	28.8	21.2	52.4	25
505	Knockout	Female	38.8	48.2	53	25.2	22.4	10.2	50.6	16.3
507	Knockout	Female	35.6	58.2	58.4	22.4	19.8	15.6	58.3	17.7
511	Knockout	Female	41	50.6	45.6	23.6	20.4	11.8	48.1	16.1
520	Knockout	Female	41.4	54.2	60.4	18.8	18.4	9.8	57.3	14.1
523	Knockout	Female	42.6	47.6	47	26.6	26.8	20.6	47.3	23.7
530	Knockout	Female	34.4	56.2	59.2	35.4	27.6	27.8	57.7	27.7
531	Knockout	Female	37.2	52	56	22.6	22.6	25.6	54	24.1
566	Knockout	Female	42	44.6	42.4	22.6	20.2	22.2	43.5	21.2
578	Knockout	Female	25.2	48.4	50.2	18.8	16	9.6	49.3	12.8
579	Knockout	Female	26.2	51.6	51	29.8	31.6	16.8	51.3	24.2
581	Knockout	Female	35.4	47.2	52.2	20.4	28.2	22.8	49.7	25.5
582	Knockout	Female	36.2	50	59	24.4	24.6	7.2	54.5	15.9
583	Knockout	Female	30.4	42.8	47.2	19	25.8	26.2	45	26
601	Knockout	Female	43.2	52.4	55.6	31.8	28.8	26	54	27.4
762025	Knockout	Female	30.6	46	56.8	12.8	18.6	18.2	51.4	18.4
730	Knockout	Female	60.8	59.4	62.8	20.4	20.4	13.4	61.1	16.9

## Sheet: Shank3
			Time asleep (%)
Mouse	genotype	sex	Day1_light	Day2_light	Day3_light	Day1_Dark	Day2_dark	Day3_dark	Average_Day2-3_Light	Average_Day2-3_Dark
Shank 1	Control	Male	40.4	58.4	59.2	21.8	22.6	22.8	58.8	22.7
Shank 2	Control	Male	47.6	57.8	57.2	26.6	18.2	23.6	57.5	20.9
Shank 11	Control	Male	33.8	55.6	57	39.4	37.8	39	56.3	38.4
438101	Control	Male	64	65.2	69	24.6	31.4	28	67.1	29.7
SK207	Control	Male	48.4	56.8	53.2	29	16.6	23.2	55	19.9
SK208	Control	Male	52.8	52.6	62	37.6	24.4	19.6	57.3	22
SK210	Control	Male	46.2	50	51.2	31.6	26.8	26.4	50.6	26.6
SK278	Control	Male	49	67.4	60.4	41.6	31.6	29.8	63.9	30.7
SK304	Control	Male	48.8	60.4	52.6	26	21.8	26.8	56.5	24.3
SK306	Control	Male	48	55.8	52.6	15.2	15.6	21	54.2	18.3
SK314	Control	Male	51.4	64	66.4	26.8	32.2	30.4	65.2	31.3
SK319	Control	Male	53.8	61	63.8	35.4	18.6	24.2	62.4	21.4
SK340	Control	Male	45	56.2	63.2	29.8	19.4	21.8	59.7	20.6
SK360	Control	Male	44.2	58.8	58.2	32.4	37.6	37.8	58.5	37.7
SK361	Control	Male	40.4	54	40.6	29.6	22	23.6	47.3	22.8
SK376	Control	Male	50.4	58.4	62	28.6	31.4	29	60.2	30.2
SK377	Control	Male	48.4	61.6	63.2	27.2	33.4	35.8	62.4	34.6
SK382	Control	Male	57.2	63	57.8	27.6	25.8	27.6	60.4	26.7
SK385	Control	Male	48.2	48.4	50.6	30	22.8	20.4	49.5	21.6
SK390	Control	Male	42.2	54.8	59.6	19.8	22.4	29.4	57.2	25.9
Shank 15	Control	Female	50.6	49.8	54.8	30	32.6	28.8	52.3	30.7
Shank 16	Control	Female	48	57.4	58.2	29.6	28.6	28.6	57.8	28.6
SK26	Control	Female	49.4	56.4	63	26.6	33.6	31.8	59.7	32.7
SK209	Control	Female	47.2	51.4	52.8	9.4	20.8	15.6	52.1	18.2
SK226	Control	Female	43.4	53	53.6	18.2	19.6	15.8	53.3	17.7
SK227	Control	Female	37.8	51.6	53.4	22	10.6	24	52.5	17.3
SK231	Control	Female	36.6	56	52.4	26.8	22.4	21.2	54.2	21.8
SK232	Control	Female	42.6	49.4	50.2	25	19.2	20	49.8	19.6
SK277	Control	Female	45.8	46.6	47.2	29.4	29.2	23.8	46.9	26.5
SK262	Control	Female	45.8	50	35.4	16.2	16.6	10.4	42.7	13.5
SK280	Control	Female	53.2	60.4	55.4	17.2	9.4	19.8	57.9	14.6
SK288	Control	Female	53.4	57.2	61.4	27.6	25.4	24.8	59.3	25.1
SK298	Control	Female	52.6	54	49.2	27.6	12.2	24.4	51.6	18.3
SK311	Control	Female	43.4	53.8	44.4	13.4	17.4	11.8	49.1	14.6
SK312	Control	Female	42.2	45.2	42.8	15.8	10	23.2	44	16.6
SK322	Control	Female	46.4	53.4	53.4	23.2	11.4	7	53.4	9.2
SK323	Control	Female	45.4	51	53.4	32.2	24.6	18.2	52.2	21.4
SK328	Control	Female	51.8	61.6	47.4	25.6	14.6	11.8	54.5	13.2
SK349	Control	Female	47.6	60.6	54.8	32.6	25.2	13	57.7	19.1
SK399	Control	Female	44.6	51.6	45.6	20.8	17.6	20.6	48.6	19.1
SK434	Control	Female	52.8	57.8	59.2	20.8	24	20.8	58.5	22.4
SK442	Control	Female	43.2	58	54.8	12.2	9	17.6	56.4	13.3
SK443	Control	Female	44.2	50.8	56.6	6	16.4	14.4	53.7	15.4
Shank 9	Heterozygote	Male	42.2	61.6	61.8	41.4	30	33.2	61.7	31.6
Shank 13	Heterozygote	Male	39.4	51.6	59.4	39.4	32.2	36.6	55.5	34.4
SK17	Heterozygote	Male	62.6	49.6	49.2	33.2	30.4	31.4	49.4	30.9
SK19	Heterozygote	Male	53.6	61.2	64.2	22.2	23	20.4	62.7	21.7
SK20	Heterozygote	Male	45.2	53.2	57.8	31	28.6	26.2	55.5	27.4
438154	Heterozygote	Male	58.6	74.6	76.8	44.4	34.4	35.6	75.7	35
438126	Heterozygote	Male	75	62.8	63.6	24.2	27	26.8	63.2	26.9
SK192	Heterozygote	Male	57.4	60.8	55.2	28.6	34.6	28.2	58	31.4
SK194	Heterozygote	Male	47.8	62.2	59.2	35	19.6	26.4	60.7	23
SK223	Heterozygote	Male	49.6	61.6	65	39	19.2	24.4	63.3	21.8
SK224	Heterozygote	Male	42.4	53.8	55.4	29.2	20.4	25	54.6	22.7
SK225	Heterozygote	Male	34	49	40.8	16.2	15	16.2	44.9	15.6
SK229	Heterozygote	Male	54	56.6	56.2	26.8	18.8	17.8	56.4	18.3
SK254	Heterozygote	Male	61.8	62.6	53.2	35.6	33.6	25.4	57.9	29.5
SK260	Heterozygote	Male	50.6	54.6	48.8	35.4	26	21.6	51.7	23.8
SK279	Heterozygote	Male	51.4	62.8	36	36.8	26	31.2	49.4	28.6
SK286	Heterozygote	Male	52.4	66.4	70	45.2	41	24.8	68.2	32.9
SK297	Heterozygote	Male	53	55.2	62.6	34.6	35	27.4	58.9	31.2
SK302	Heterozygote	Male	62.6	70.4	58	42.6	29.8	24.4	64.2	27.1
SK303	Heterozygote	Male	48.6	43.6	51.4	14.4	15	8.2	47.5	11.6
SK315	Heterozygote	Male	40	59.6	57.6	25.4	30.6	24.6	58.6	27.6
SK320	Heterozygote	Male	53.4	55.2	63.4	37.4	27.4	28.8	59.3	28.1
SK321	Heterozygote	Male	50.6	56	58.2	29.8	21.8	20.8	57.1	21.3
SK326	Heterozygote	Male	50.6	60.6	59.4	43	26	24	60	25
SK327	Heterozygote	Male	53.2	52.4	61	34.2	21.2	24.6	56.7	22.9
SK331	Heterozygote	Male	51	62	60	25	22.4	22	61	22.2
SK332	Heterozygote	Male	48.8	65	65.4	31.6	23.2	22	65.2	22.6
SK339	Heterozygote	Male	45	55.8	58.6	36	29	29.4	57.2	29.2
SK375	Heterozygote	Male	37.4	56	64	30.6	30	29.8	60	29.9
SK384	Heterozygote	Male	48.8	59	54.4	22.6	16.4	19	56.7	17.7
SK386	Heterozygote	Male	49.2	59.8	60.4	30	30.4	27.6	60.1	29
Shank 14	Heterozygote	Female	49	53.6	59.2	26.8	28.2	26.4	56.4	27.3
SK18	Heterozygote	Female	58.2	53.8	50.4	32.4	29.4	15.4	52.1	22.4
SK21	Heterozygote	Female	48.6	51.6	54.8	27.6	19.6	20.2	53.2	19.9
SK27	Heterozygote	Female	53	63	50.6	28.2	11.6	24	56.8	17.8
438136	Heterozygote	Female	49.6	56.2	56.4	28	24.6	27.8	56.3	26.2
438066	Heterozygote	Female	50	58.2	53	21.8	30.2	22.4	55.6	26.3
SK249	Heterozygote	Female	48.4	55.6	53.2	8.8	29	20.4	54.4	24.7
SK250	Heterozygote	Female	35.8	51.8	49	15.2	20	21.8	50.4	20.9
SK251	Heterozygote	Female	35.2	47.6	52.4	23.8	17.2	14.6	50	15.9
SK252	Heterozygote	Female	40.4	47.4	42.6	24.4	25.4	17	45	21.2
SK255	Heterozygote	Female	56.4	57.4	48.8	21.6	26.6	16	53.1	21.3
SK259	Heterozygote	Female	50	59	45.8	26	21.6	27.8	52.4	24.7
SK261	Heterozygote	Female	49.6	41.8	42.4	7.8	18.6	15.4	42.1	17
SK281	Heterozygote	Female	56.6	57	60.2	26.4	24.2	20	58.6	22.1
SK287	Heterozygote	Female	52.2	56.2	60	22	13.4	13	58.1	13.2
SK307	Heterozygote	Female	49	51.4	60.4	20	17.6	17.4	55.9	17.5
SK308	Heterozygote	Female	49.2	60	53.4	8.6	22.8	19.8	56.7	21.3
SK309	Heterozygote	Female	44.2	46.8	43	22.8	20.6	15	44.9	17.8
SK313	Heterozygote	Female	43.6	50.2	54	20	22.6	20.6	52.1	21.6
SK324	Heterozygote	Female	54	60	58.2	25	8.6	17.8	59.1	13.2
SK334	Heterozygote	Female	46.6	49.4	56.2	23.8	24.2	22.6	52.8	23.4
SK336	Heterozygote	Female	47.2	57.4	59.2	18.4	20	20.4	58.3	20.2
SK430	Heterozygote	Female	40	53	54.8	27.6	26.6	26.6	53.9	26.6
SK435	Heterozygote	Female	40.2	54.4	53.8	22	31.6	23.4	54.1	27.5
SK440	Heterozygote	Female	46.6	45.6	44.6	10	22.4	20	45.1	21.2
SK22	Knockout	Male	50	63.2	55	23.8	32.2	25.6	59.1	28.9
SK23	Knockout	Male	57.6	61.2	48.8	35.8	35	23.8	55	29.4
SK191	Knockout	Male	54.8	63	58.4	31.6	38.2	36.4	60.7	37.3
SK195	Knockout	Male	51.6	63.6	67	30	36.2	27.2	65.3	31.7
SK230	Knockout	Male	55	69.6	65	32.4	31.6	36.6	67.3	34.1
SK263	Knockout	Male	53	56	47.4	30.4	26.6	23.2	51.7	24.9
SK285	Knockout	Male	57.4	57.8	66	40	28.6	28.6	61.9	28.6
SK292	Knockout	Male	46	56.4	56	39.6	33.8	34.4	56.2	34.1
SK293	Knockout	Male	40.6	54.2	50.4	37.8	36.6	22.4	52.3	29.5
SK296	Knockout	Male	44.6	55.8	60	40.6	28.8	35	57.9	31.9
SK301	Knockout	Male	54.4	57.6	60.6	31.4	23.6	22.6	59.1	23.1
SK305	Knockout	Male	51.2	58	58.8	23	27.6	35	58.4	31.3
SK318	Knockout	Male	40	57.8	57.2	36.6	21.4	23	57.5	22.2
SK338	Knockout	Male	34.8	51.6	55.6	28.6	22.2	23	53.6	22.6
SK358	Knockout	Male	32.2	51	53.8	33.2	28.8	24.6	52.4	26.7
SK383	Knockout	Male	47.8	52.6	53.2	29.2	27	23.8	52.9	25.4
SK397	Knockout	Male	41.8	50.4	52.8	27.4	27.4	29	51.6	28.2
SK403	Knockout	Male	52.4	62	59.6	31	31	31	60.8	31
SK404	Knockout	Male	53	61.8	60.6	30.6	24.6	28.2	61.2	26.4
SK406	Knockout	Male	37.2	46.8	60	22.2	22.6	23.8	53.4	23.2
SK433	Knockout	Male	42.6	52.8	50.4	36.2	35.8	31.8	51.6	33.8
SK437	Knockout	Male	44.4	64.4	62.8	27.6	33	34	63.6	33.5
SK24	Knockout	Female	56.4	55	55.2	31	24.8	22.8	55.1	23.8
SK25	Knockout	Female	44.6	51	58.4	28.6	25.6	16.2	54.7	20.9
SK228	Knockout	Female	40.4	53.8	46	27.4	20	25.4	49.9	22.7
SK246	Knockout	Female	45.4	52.4	46.2	16.2	19.2	25.8	49.3	22.5
SK247	Knockout	Female	43.2	54.6	54.8	11.4	22.4	15.2	54.7	18.8
SK248	Knockout	Female	38	55	57	13.6	19.6	22.4	56	21
SK275	Knockout	Female	38	49.6	41.8	38	25.2	23.4	45.7	24.3
SK276	Knockout	Female	38.2	45	46	31.6	6.4	21.4	45.5	13.9
SK256	Knockout	Female	53.4	53	48.4	24.2	29	23.8	50.7	26.4
SK257	Knockout	Female	49	52	41	25.4	30.6	29.4	46.5	30
SK258	Knockout	Female	48.8	48	44.6	24.6	25.6	22.4	46.3	24
SK294	Knockout	Female	44.8	55.4	50	30.2	20.2	16.8	52.7	18.5
SK295	Knockout	Female	47.2	56.4	56.6	27.2	18	16.4	56.5	17.2
SK299	Knockout	Female	37.2	52.2	56.2	41.8	27.6	26.2	54.2	26.9
SK300	Knockout	Female	44.6	44.6	49	29.6	23	22	46.8	22.5
SK325	Knockout	Female	52.4	58.4	48.6	19.2	11.4	22.4	53.5	16.9
SK333	Knockout	Female	45.4	52.2	51	23.2	10.4	32.2	51.6	21.3
SK335	Knockout	Female	47.2	52	54.2	26.6	26.8	23.6	53.1	25.2
SK348	Knockout	Female	44.8	50.4	50.8	33.6	26.2	34.6	50.6	30.4
SK351	Knockout	Female	39.6	43.4	42.6	32.4	25	22	43	23.5
SK352	Knockout	Female	41.8	48.4	44.6	27.6	11.8	15.8	46.5	13.8
SK431	Knockout	Female	37.4	52.6	45.4	25.4	21.8	19.2	49	20.5
